# Supplementary material for: Multiple routes to fungicide resistance: Interaction of Cyp51 gene sequences, copy number and expression
Source: Mol Plant Pathol. 2024 Sep 20;25(9):e13498. doi: 10.1111/mpp.13498 (PMC11415427; doi:10.1111/mpp.13498)
Supplement: Supplementary file 2 — Figure S1. Sporulation of US isolates with varying Cyp51 genotypes. File S1. DNA extraction, mutations not linked to phenotype, heteroallelism tests. [file MPP-25-e13498-s009.zip]

Archive with 2 entries (2 files):
- Figure S1.docx
- File S1.docx
